# Supplementary material for: Fragility Index, power, strength and robustness of findings in sports medicine and arthroscopic surgery: a secondary analysis of data from a study on use of the Fragility Index in sports surgery
Source: PeerJ. 2019 May 24;7:e6813. doi: 10.7717/peerj.6813 (PMC6536113; doi:10.7717/peerj.6813)
Supplement: Supplemental Information 2 [file peerj-07-6813-s002.xlsx]

## Sheet: Sheet1
study_id	study_label	doi.pubmed_url	data	event1	total1	event2	total2	prop1	prop2	non1	non2	CI	logRR	Ci_low	Ci_up	CI_low2	CI_up2	Ci_length	power_analysis	method	p.value_status	pf	pf2	pf3	pf4	fragilityindex	cohen_h	post-hoc_power	power0102	power0103	power0104	power0105	power01es05	power0301	power0302	power0303	power0304	power0305	power0306	power0307	power03es05	inconsistency
1	Armellin Arthroscopy 2008	https://doi.org/10.1016/j.arthro.2008.03.013	1	1	60	7	60	0.0166667	0.116667	59	53	2.06455	1.94591	-0.118635	4.01046	0.888132	55.172	54.2839	0	fisher	updated	0.0612453	0.0306226	0.067278	0.028108	0	-0.438242	44.4218	24.7215	72.9902	96.39	99.8447	70.0762	72.9902	18.1018	3.08493	15.4932	54.2354	89.3743	99.2537	72.7457	yes
2	Atim J Clin Anesth 2007	https://doi.org/10.1016/j.jclinane.2007.06.014	1	0	19	7	17	0	0.411765	19	10	#N/A	#N/A	#N/A	#N/A	#N/A	#N/A	#N/A	1		as reported	0.00232975	0.00232975	0.0070466	0.00183072	2	-1.3934	96.219	9.567	26.108	48.5314	71.4267	24.7111	25.4429	7.65248	3.29521	6.48214	17.727	37.8656	63.5267	25.562
3	Barber Arthroscopy 2012	https://doi.org/10.1016/j.arthro.2011.06.038	1	17	20	6	15	0.85	0.4	3	9	0.646573	0.753772	0.107199	1.40034	1.11316	4.0566	2.94344	1		as reported	0.0107249	0.00755469	0.0157017	0.00551046	2	0.976755	74.43	6.57533	20.9187	43.3536	67.6038	19.6101	21.3442	6.78627	3.05283	6.14501	17.0887	37.0814	62.6256	24.8307
4	Bentley J Bone Joint Surg Br 2012	https://doi.org/10.1302/0301-620X.94B4.27495	1	10	58	23	42	0.172414	0.547619	48	19	0.627284	1.15568	0.528399	1.78297	1.69621	5.94747	4.25126	0		as reported	0.000106362	9.37297e-05	0.000196952	8.20474e-05	10	-0.809793	97.4181	27.4599	70.097	93.8188	99.4288	67.4827	64.0555	16.9448	3.8658	15.2545	48.8098	83.6011	97.9205	65.9305
5	Bourke Arthroscopy 2013	https://doi.org/10.1016/j.arthro.2012.10.021	1	21	32	0	28	0.65625	0	11	28	#N/A	#N/A	#N/A	#N/A	#N/A	#N/A	#N/A	1		as reported	2.87643e-08	1.61594e-08	4.52071e-07	1.05561e-07	11	1.88862	100	15.421	44.7938	75.5657	93.1934	42.4502	44.7058	10.9177	3.39484	9.68905	29.2489	59.1945	85.7897	41.7675
6	Casati Anesth Analg 2007	https://doi.org/10.1213/01.ane.0000258766.73612.d8	1	5	15	0	15	0.333333	0	10	15	#N/A	#N/A	#N/A	#N/A	#N/A	#N/A	#N/A	1		as reported	0.0421456	0.0210728	0.0500435	0.0143059	0	1.23096	59.5935	4.0725	14.9395	32.5193	53.5812	13.9332	14.9395	4.03443	1.69732	3.40797	9.65613	22.7497	43.378	14.4555
7	Cho Knee Surg Sports Traumatol Arthrosc 2011	https://doi.org/10.1007/s00167-010-1294-y	1	0	40	5	30	0	0.166667	40	25	#N/A	#N/A	#N/A	#N/A	#N/A	#N/A	#N/A	0		as reported	0.0117744	0.0117744	0.0270669	0.00737418	1	-0.841069	76.038	18.0479	52.6483	82.8051	96.2541	50.0785	47.2516	12.09	3.80608	11.6215	34.968	66.0336	89.7035	48.5758
8	Dauri Acta Anaesthesiol Scand 2005	https://doi.org/10.1111/j.1399-6576.2005.00692.x	1	19	35	5	40	0.542857	0.125	16	35	0.874477	1.46853	0.594056	2.34301	1.81132	10.4125	8.6012	1		as reported	0.000152152	0.00011608	0.000292225	0.000108753	8	0.933882	97.7071	16.6894	51.7025	83.3022	97.2103	49.0914	52.206	14.0091	3.80752	11.9653	36.5854	70.2668	93.1409	51.3368
9	Dunn Arthroscopy 2006	https://doi.org/10.1016/j.arthro.2005.12.032	1	9	18	1	14	0.5	0.0714286	9	13	1.94438	1.94591	0.00152793	3.89029	1.00153	48.9252	47.9237	1		as reported	0.0189256	0.0112295	0.0270844	0.00946735	1	1.0297	71.9604	6.24962	19.5075	40.269	63.7178	18.3071	16.2776	5.08468	2.56889	5.49431	14.4561	30.6883	53.3338	20.6765
10	Fanelli Acta Anaesthesiol Scand 2009	https://doi.org/10.1111/j.1399-6576.2008.01815.x	1	6	15	0	15	0.4	0	9	15	#N/A	#N/A	#N/A	#N/A	#N/A	#N/A	#N/A	1		as reported	0.0168582	0.00842912	0.0224789	0.0061699	1	1.36944	78.2722	4.0725	14.9395	32.5193	53.5812	13.9332	14.9395	4.03443	1.69732	3.40797	9.65613	22.7497	43.378	14.4555
11	Fanton Arthroscopy 2008	https://doi.org/10.1016/j.arthro.2008.02.003	1	6	14	1	16	0.428571	0.0625	8	15	1.99182	1.92529	-0.0665341	3.91712	0.935631	50.2553	49.3197	0		as reported	0.0309068	0.0252874	0.0533094	0.0180284	0	0.922088	63.3503	5.74958	19.5848	40.2348	62.5629	18.343	21.8807	6.76423	3.08554	5.65808	13.9365	28.3196	48.3003	19.5194
12	Fauno Arthroscopy 2005	https://doi.org/10.1016/j.arthro.2005.08.023	1	16	46	5	41	0.347826	0.121951	30	36	0.911707	1.04808	0.136375	1.95979	1.14611	7.09782	5.95171	0		as reported	0.0226609	0.0125865	0.0273367	0.0139857	2	0.548076	66.3763	20.4936	60.7859	90.3233	98.849	57.8988	60.8318	15.0442	3.82433	13.5908	43.1939	77.4355	95.7129	59.2598
13	Gartsman J Shoulder Elbow Surg 2013	https://doi.org/10.1016/j.jse.2013.06.020	1	30	40	40	43	0.75	0.930233	10	3	0.196758	0.215361	0.0186032	0.41212	1.01878	1.51002	0.491238	1		as reported	0.0339111	0.0242001	0.0505556	0.0239807	0	-0.512583	58.6826	17.5322	57.9716	88.8815	98.5	55.0255	58.9241	14.1495	3.67227	12.6447	41.8485	77.9042	96.327	58.6711
14	Gudas Arthroscopy 2005	https://doi.org/10.1016/j.arthro.2005.06.018	1	27	28	15	29	0.964286	0.517241	1	14	0.358775	0.622878	0.264103	0.981653	1.30226	2.66886	1.3666	0		as reported	0.000156407	0.000101968	0.00041415	0.000127241	7	1.15606	98.4458	9.53047	36.649	69.6275	90.7941	34.3098	43.1529	11.5416	3.42691	8.61164	26.7881	56.3934	83.7745	38.9645
15	Hadzic Anesth Analg 2005	https://doi.org/10.1213/01.ANE.0000150944.95158.B9	1	18	25	6	25	0.72	0.24	7	19	0.739162	1.09861	0.35945	1.83777	1.43254	6.28254	4.85	1		as reported	0.00156716	0.000783581	0.00184719	0.00068171	5	1.00245	92.3599	8.57004	30.4868	59.0532	83.2573	28.6116	30.4868	6.86583	2.28518	6.97531	23.2487	50.5948	78.2199	34.3511
16	Han Knee Surg Sports Traumatol Arthrosc 2013	https://doi.org/10.1007/s00167-012-2202-4	1	11	35	2	35	0.314286	0.0571429	24	33	1.43196	1.70475	0.272786	3.13671	1.31362	23.028	21.7144	1		as reported	0.0117529	0.00587647	0.0139388	0.0056715	2	0.707483	74.6878	12.8885	45.5041	78.477	95.2434	42.8974	45.5041	10.3165	2.77567	9.69361	31.2269	62.2852	88.2261	44.4258
17	Jakobsen Arthroscopy 2007	https://doi.org/10.1016/j.arthro.2006.11.004	1	21	39	1	37	0.538462	0.027027	18	36	1.95505	2.99188	1.03683	4.94692	2.82027	140.741	137.921	0		as reported	3.94926e-07	3.24534e-07	3.14934e-06	8.93057e-07	11	1.3175	99.9929	19.5617	56.0652	85.8087	97.5814	53.4356	54.8359	14.2041	3.75803	11.2761	35.5612	69.8776	93.2562	50.5731
18	Järvelä Am J Sports Med 2010	https://doi.org/10.1177/0363546510374592	1	6	21	0	21	0.285714	0	15	21	#N/A	#N/A	#N/A	#N/A	#N/A	#N/A	#N/A	0		as reported	0.0206886	0.0103443	0.0274686	0.00815097	1	1.12789	75.982	7.85789	25.8864	51.6224	75.8546	24.2902	25.8864	6.37463	2.27063	5.27626	15.7505	36.0102	62.9023	23.4458
19	Jo Am J Sports Med 2013	https://doi.org/10.1177/0363546515587081	1	4	20	10	18	0.2	0.555556	16	8	0.96905	1.02165	0.0526013	1.9907	1.05401	7.32067	6.26666	1		as reported	0.0423754	0.02606	0.0533648	0.0232854	0	-0.754842	58.1022	10.3095	28.101	52.0025	75.3008	26.5983	27.2824	7.95903	3.3725	7.30919	20.0213	41.2752	66.2521	28.4898
20	Kaya Anaesth Intensive Care 2010	https://www.ncbi.nlm.nih.gov/pubmed/21226428	1	18	30	10	30	0.6	0.333333	12	20	0.584359	0.587787	0.00342757	1.17215	1.00343	3.22891	2.22548	1	fisher/chi	updated	0.0692058	0.0346029	0.0700755	0.0384339	0	0.541195	45.2088	9.56569	37.1554	70.5065	91.3527	34.7769	37.1554	8.89602	2.61277	7.81528	25.9376	56.0814	83.8343	38.3154
21	Kim Korean J Anesthesiol 2010	https://doi.org/10.4097/kjae.2010.58.3.256	1	2	26	9	26	0.0769231	0.346154	24	17	1.43253	1.50408	0.0715493	2.93661	1.07417	18.8517	17.7776	1		as reported	0.0384516	0.0192258	0.0416154	0.0174587	1	-0.69596	57.3208	9.24232	32.1907	61.6428	85.4823	30.239	32.1907	7.31688	2.44929	7.41333	23.281	48.3706	75.5932	33.515
22	Koh J Bone Joint Surg Am 2014	https://doi.org/10.2106/JBJS.L.01741	1	7	40	18	48	0.175	0.375	33	30	0.780101	0.944462	0.16436	1.72456	1.17864	5.61007	4.43143	1	fisher/chi	updated	0.0568764	0.0321534	0.0666352	0.0383136	0	-0.454904	51.0449	18.9901	60.8405	90.2678	98.8755	57.8995	61.8879	15.6122	3.81426	14.3517	43.2896	76.5471	95.5375	58.6404
23	Koltka Agri 2011	https://www.ncbi.nlm.nih.gov/pubmed/21341146	1	16	30	5	30	0.533333	0.166667	14	25	0.86736	1.16315	0.295791	2.03051	1.34419	7.61798	6.27379	1		as reported	0.00610722	0.00305361	0.00679639	0.00290775	3	0.796444	80.0343	9.56569	37.1554	70.5065	91.3527	34.7769	37.1554	8.89602	2.61277	7.81528	25.9376	56.0814	83.8343	38.3154
24	Krasny J Bone Joint Surg Br 2005	https://doi.org/10.1302/0301-620X.87B4.15769	1	24	40	13	40	0.6	0.325	16	27	0.513317	0.613104	0.0997875	1.12642	1.10494	3.0846	1.97966	0		as reported	0.0243206	0.0121603	0.0249366	0.0136394	2	0.558929	64.0276	16.1959	53.399	85.2369	97.575	50.6072	53.399	12.3205	2.81937	10.4514	36.827	72.4766	94.1256	52.8791
25	Kwak J Neurosurg Anesthesiol 2011	https://doi.org/10.1097/ANA.0b013e3181e97a5e	1	8	33	1	33	0.242424	0.030303	25	32	2.02212	2.07944	0.0573199	4.10156	1.05899	60.4347	59.3757	1		as reported	0.0268408	0.0134204	0.0313887	0.0120459	1	0.679674	60.4539	11.5483	42.0919	75.0256	93.5794	39.5877	42.0919	9.39094	2.54266	9.08007	31.5724	64.5839	89.504	45.8303
26	Kwak Arthroscopy 2010	https://doi.org/10.1016/j.arthro.2009.10.001	1	16	25	7	25	0.64	0.28	9	18	0.693954	0.826679	0.132725	1.52063	1.14194	4.57512	3.43318	1		as reported	0.0222413	0.0111206	0.0232065	0.0106564	2	0.739393	68.0935	8.57004	30.4868	59.0532	83.2573	28.6116	30.4868	6.86583	2.28518	6.97531	23.2487	50.5948	78.2199	34.3511
27	Lee Can J Anaesth 2011	https://doi.org/10.1007/s12630-011-9568-5	1	10	30	18	30	0.333333	0.6	20	12	0.584359	0.587787	0.00342757	1.17215	1.00343	3.22891	2.22548	1	fisher	updated	0.0692058	0.0346029	0.0700755	0.0384339	0	-0.541195	45.2088	9.56569	37.1554	70.5065	91.3527	34.7769	37.1554	8.89602	2.61277	7.81528	25.9376	56.0814	83.8343	38.3154	yes
28	Lund Arthroscopy 2014	https://doi.org/10.1016/j.arthro.2014.01.012	1	9	25	1	26	0.36	0.0384615	16	25	1.99174	2.23645	0.244706	4.22818	1.27725	68.5926	67.3154	1		as reported	0.00482855	0.00441285	0.0111337	0.00383736	2	0.892211	86.65	9.97253	33.8156	63.3889	86.4944	31.8147	39.766	10.2674	3.42482	8.71555	26.1058	52.1685	78.4646	36.9522	yes
29	MacDonald J Bone Joint Surg Am 2011	https://doi.org/10.2106/JBJS.K.00488	1	0	32	4	36	0	0.111111	32	32	#N/A	#N/A	#N/A	#N/A	#N/A	#N/A	#N/A	1	fisher	updated	0.116487	0.0723307	0.153474	0.0519376	0	-0.679674	20.5211	16.3739	49.7772	79.7125	95.2823	47.3215	47.6581	12.5405	3.65192	10.7342	33.6303	64.899	89.2848	47.2319	yes
30	Marlovits Arthroscopy 2007	https://doi.org/10.1016/j.arthro.2007.02.001	1	2	72	28	68	0.0277778	0.411765	70	40	1.39576	2.69622	1.30045	4.09198	3.67096	59.8581	56.1872	1		as reported	1.07807e-08	8.28988e-09	9.92954e-08	3.12894e-08	17	-1.0585	99.999	32.9141	82.4284	98.6864	99.9773	79.9532	84.2087	24.0633	4.09187	21.1029	63.7754	93.9589	99.781	80.8612
31	Mohtadi J Bone Joint Surg Am 2014	https://doi.org/10.2106/JBJS.L.01656	1	9	80	20	67	0.1125	0.298507	71	47	0.716636	0.975842	0.259206	1.69248	1.2959	5.43293	4.13702	1		as reported	0.00646328	0.00437631	0.00893825	0.00476533	4	-0.471939	79.0082	36.9568	85.8946	99.0622	99.9844	83.73	85.2739	25.3779	3.97548	21.6267	67.6857	95.6758	99.8742	84.3344
32	Nallam Indian J Anaesth 2015 J	https://doi.org/10.4103/0019-5049.158739	1	11	50	3	50	0.22	0.06	39	47	1.21495	1.29928	0.0843321	2.51423	1.08799	12.3571	11.2691	1		as reported	0.0407147	0.0203573	0.0436573	0.0211351	1	0.481476	53.4025	19.4789	64.0326	92.7081	99.3919	60.994	64.0326	15.5204	3.06609	13.1964	46.3462	82.9001	97.9012	64.2125
33	Pan Arch Orthop Trauma Surg 2015	https://doi.org/10.1007/s00402-015-2246-2	1	31	33	9	24	0.939394	0.375	2	15	0.523725	0.918309	0.394584	1.44203	1.48377	4.22929	2.74552	0		as reported	5.11992e-06	5.11992e-06	1.66667e-05	4.25291e-06	9	1.326	99.7749	12.5335	39.5056	70.0249	90.3288	37.3012	38.1008	10.1561	3.44789	9.06217	27.0644	55.3621	82.2	38.7397
34	Rafols Arthroscopy 2015	https://doi.org/10.1016/j.arthro.2015.03.025	1	11	30	6	27	0.366667	0.222222	19	21	0.848038	0.500775	-0.347263	1.34881	0.70662	3.85285	3.14623	1	wilcoxon	updated	0.262065	0.184312	0.367965	0.233961	0	0.319098	17.786	15.5426	43.5358	73.0536	91.6003	41.3243	41.3447	11.087	3.47102	9.61485	29.2558	58.2866	83.7823	41.5281	yes
35	Robinson J Bone Joint Surg Am 2008	https://doi.org/10.2106/JBJS.G.00679	1	3	42	16	42	0.0714286	0.380952	39	26	1.15659	1.67398	0.517387	2.83057	1.67764	16.9551	15.2774	1		as reported	0.00129933	0.000649666	0.00175051	0.000697935	5	-0.789293	92.4322	17.4954	56.3471	87.426	98.2021	53.5039	56.3471	13.2291	2.97716	11.6092	40.4942	76.3794	95.6514	57.1399
36	Ryu Medicine (Baltimore) 2015	https://doi.org/10.1097/MD.0000000000001726	1	28	47	9	46	0.595745	0.195652	19	37	0.631502	1.11347	0.481971	1.74498	1.61926	5.72576	4.1065	1		as reported	0.000114174	7.64465e-05	0.000191946	8.10554e-05	9	0.847095	97.7203	23.1875	66.2983	92.8078	99.3336	63.4794	61.1788	15.3496	3.94298	15.1169	46.2923	81.0935	97.206	62.9298
37	Sajovic Am J Sports Med 2011	https://doi.org/10.1177/0363546511411702	1	2	27	8	25	0.0740741	0.32	25	17	1.45088	1.46326	0.0123748	2.91414	1.01245	18.4329	17.4204	0		as reported	0.0356301	0.0276903	0.0579515	0.024564	0	-0.651243	60.8085	15.1157	41.4681	70.1768	89.4729	39.3671	34.1061	9.47318	3.67725	9.21747	26.5846	53.0872	79.5504	37.5587
38	Sajovic Am J Sports Med 2006	https://doi.org/10.1177/0363546506290726	1	5	28	13	26	0.178571	0.5	23	13	0.882538	1.02962	0.147081	1.91216	1.15845	6.76768	5.60923	0		as reported	0.0201686	0.0128687	0.026781	0.0122948	2	-0.698222	67.2882	14.9692	39.9875	69.1152	89.806	37.9605	36.142	9.84741	3.50668	9.19841	26.0317	51.8392	79.2547	36.5508
39	Spahn Arthroscopy 2010	https://doi.org/10.1007/s00167-015-3810-6	1	4	29	14	29	0.137931	0.482759	25	15	0.984816	1.25276	0.267947	2.23758	1.30728	9.37061	8.06334	1		as reported	0.00957655	0.00478828	0.0106369	0.00453643	2	-0.775294	75.6657	8.8975	35.1689	68.1399	90.0228	32.8729	35.1689	8.37224	2.50797	7.3497	24.1392	53.0175	81.4278	35.8092
40	Suomalainen Am J Sports Med 2011	https://doi.org/10.1177/0363546511405024	1	7	78	1	75	0.0897436	0.0133333	71	74	2.07121	1.90669	-0.164525	3.9779	0.848297	53.4049	52.5567	1	chi	updated	0.063606	0.0358384	0.0785354	0.0337963	0	0.377032	44.3817	37.9683	86.8203	99.2144	99.9888	84.7106	86.7427	27.4524	3.9727	23.1957	70.1504	95.8347	99.8788	85.4173
41	Thackeray J Shoulder Elbow Surg 2013	https://doi.org/10.1016/j.jse.2012.06.011	1	11	14	3	14	0.785714	0.214286	3	11	1.0397	1.29928	0.259586	2.33898	1.29639	10.3707	9.07426	1		as reported	0.00702821	0.00351411	0.00815097	0.00249691	2	1.21649	78.5503	3.48944	13.6676	31.5066	53.6334	12.6898	13.6676	4.26144	2.11434	4.11159	10.2092	21.5877	39.8855	14.4655
42	Ward Arthroscopy 2012	https://doi.org/10.1016/j.arthro.2012.01.003	1	4	16	18	20	0.25	0.9	12	2	0.861187	1.28093	0.419747	2.14212	1.52158	8.51748	6.9959	0		as reported	0.000104281	9.40706e-05	0.000282067	7.03059e-05	6	-1.45089	99.0479	4.87289	19.9138	44.2771	70.1412	18.4924	25.0329	7.6293	3.23991	6.93864	19.4463	40.0938	64.4633	27.7244
43	Winkler J Shoulder Elbow Surg 2009	https://doi.org/10.1016/j.jse.2008.11.005	1	4	18	12	20	0.222222	0.6	14	8	0.935431	0.993252	0.0578208	1.92868	1.05953	6.88044	5.82092	1		as reported	0.0249662	0.0204559	0.0427573	0.0185181	1	-0.790389	61.4974	8.64158	27.2824	52.7802	76.385	25.666	28.101	7.62186	3.3725	7.31148	19.262	40.1514	66.2521	27.4042
44	Xu Knee Surg Sports Traumatol Arthrosc 2014	https://doi.org/10.1007/s00167-013-2398-y	1	4	32	13	34	0.125	0.382353	28	21	1.01137	1.11803	0.10666	2.1294	1.11256	8.40982	7.29727	1		as reported	0.0240614	0.0164026	0.0350472	0.0168749	1	-0.610541	63.5575	13.7417	46.9088	79.2476	95.3437	44.3041	49.3979	12.7233	3.69539	11.914	35.7945	66.5721	89.8658	49.3506
45	Yun Knee Surg Sports Traumatol Arthrosc 2012	https://doi.org/10.1007/s00167-011-1841-1	1	7	30	17	30	0.233333	0.566667	23	13	0.720187	0.887303	0.167116	1.60749	1.18189	4.99027	3.80838	1		as reported	0.0168551	0.00842755	0.0177061	0.00840799	2	-0.696268	67.631	9.56569	37.1554	70.5065	91.3527	34.7769	37.1554	8.89602	2.61277	7.81528	25.9376	56.0814	83.8343	38.3154
46	Zhang Eur J Orthop Surg Traumatol 2014	https://doi.org/10.1007/s00590-013-1263-5	1	42	53	35	55	0.792453	0.636364	11	20	0.242686	0.219363	-0.0233229	0.462049	0.976947	1.58732	0.610375	0	chi	updated	0.0902995	0.0565922	0.114145	0.0730406	0	0.348537	40.1924	23.7368	70.3889	95.4619	99.7469	67.4439	73.205	19.0334	3.89842	17.7554	54.0418	86.6713	98.464	70.6833	yes
47	Zhao Am J Sports Med 2012	https://doi.org/10.1177/0363546512439193	1	11	43	3	45	0.255814	0.0666667	32	42	1.20626	1.34475	0.138486	2.551	1.14853	12.82	11.6714	1		as reported	0.0198706	0.0153189	0.0328901	0.0153107	2	0.538258	68.2428	19.7347	60.1609	90.171	98.9177	57.2571	64.3454	16.4841	3.87153	14.6151	44.771	78.4761	95.8739	60.7039
48	Zorzi Knee Surg Sports Traumatol Arthrosc 2007	https://doi.org/10.1007/s00167-007-0298-8	1	5	19	8	12	0.263158	0.666667	14	4	0.852172	0.929536	0.0773639	1.78171	1.08044	5.93999	4.85956	0	chi	updated	0.0596103	0.0323612	0.0651794	0.0265786	0	-0.833306	49.4998	8.67597	22.1121	41.3011	62.4608	20.959	12.8742	4.5745	2.56315	5.00771	12.6679	27.1975	48.7819	18.138
49	Jeong Can J Anesth 2016	https://doi.org/10.1007/s12630-015-0553-2	1	33	43	15	45	0.767442	0.333333	10	30	0.444759	0.83392	0.389161	1.27868	1.47574	3.59189	2.11615	1		as reported	4.90656e-05	4.18787e-05	0.000107049	4.34779e-05	11	0.904207	98.5528	19.7347	60.1609	90.171	98.9177	57.2571	64.3454	16.4841	3.87153	14.6151	44.771	78.4761	95.8739	60.7039
50	Lee J Shoulder Elbow Surg 2016	https://doi.org/10.1016/j.jse.2016.02.006	1	11	56	4	72	0.196429	0.0555556	45	68	1.08981	1.26292	0.173108	2.35272	1.18899	10.5142	9.32517	1		as reported	0.0241242	0.0145086	0.0291705	0.0139655	1	0.442454	64.8942	29.99	79.5946	97.9156	99.9317	76.9864	79.4951	22.1026	3.87395	19.2127	61.0638	91.9975	99.5229	78.1011
51	Faria-Silva Rev Bras Anestesiol 2016	https://doi.org/10.1016/j.bjane.2013.06.022	1	6	24	1	27	0.25	0.037037	18	26	2.04439	1.90954	-0.134845	3.95393	0.873852	52.1399	51.266	1		as reported	0.042049	0.0343787	0.0721212	0.0273855	0	0.659881	58.7466	9.38941	35.4996	67.2744	88.6892	33.2498	37.9279	9.54687	3.61666	9.13253	26.0056	52.1184	78.5855	36.7765
52	Tian Knee Surg Sports Traumatol Arthrosc 2017	https://doi.org/10.1007/s00167-016-4154-6	1	38	44	14	39	0.863636	0.358974	6	25	0.435526	0.877901	0.442375	1.31343	1.5564	3.7189	2.1625	1		as reported	2.96348e-06	1.94755e-06	6.29117e-06	2.09866e-06	13	1.10027	99.8471	19.8633	59.7174	89.3434	98.4933	56.8459	56.0168	13.6664	3.61797	12.7899	42.8546	78.6117	96.2485	59.7568
53	Maalouf Reg Anesth Pain Med 2016	https://doi.org/10.1097/AAP.0000000000000418	1	15	77	5	75	0.194805	0.0666667	62	70	0.960893	1.07229	0.111402	2.03319	1.11784	7.63839	6.52055	1		as reported	0.0291291	0.0168695	0.0360306	0.0194625	1	0.391929	60.8192	38.9696	87.4029	99.2737	99.9899	85.3537	86.1649	26.8235	4.04573	21.9051	68.5379	95.5422	99.8654	84.6411
54	Buttner Medicine 2017	https://doi.org/10.1097/MD.0000000000006046	1	2	61	47	59	0.0327869	0.79661	59	12	1.3691	3.19034	1.82123	4.55944	6.17947	95.5301	89.3506	1		as reported	1.89852e-19	1.59758e-19	8.46152e-17	1.73415e-17	37	-1.8417	100	29.7017	77.6011	97.3839	99.8952	74.9366	75.8811	21.0307	4.04702	17.3174	55.9372	89.9647	99.3822	73.8968
55	Kim Arthroscopy 2015	https://doi.org/10.1016/j.arthro.2015.05.016	1	1	30	7	30	0.0333333	0.233333	29	23	2.0333	1.94591	-0.087386	3.97921	0.916323	53.4746	52.5583	1	chi/fisher	updated	0.0523148	0.0261574	0.0575794	0.0226871	0	-0.641052	46.6808	9.56569	37.1554	70.5065	91.3527	34.7769	37.1554	8.89602	2.61277	7.81528	25.9376	56.0814	83.8343	38.3154
56	Franceschi Am J Sports Med 2016	https://doi.org/10.1177/0363546515623031	1	6	25	2	25	0.24	0.08	19	23	1.50125	1.09861	-0.402633	2.59986	0.668557	13.4618	12.7933	1	wilcoxon	updated	0.246719	0.123359	0.24716	0.122823	0	0.450432	21.7525	8.57004	30.4868	59.0532	83.2573	28.6116	30.4868	6.86583	2.28518	6.97531	23.2487	50.5948	78.2199	34.3511	yes
57	Jo Am J Sports Med 2015	https://doi.org/10.1177/0363546515587081	1	1	33	6	30	0.030303	0.2	32	24	2.05849	1.88707	-0.171425	3.94556	0.842463	51.7055	50.8631	1		as reported	0.0468169	0.0390955	0.0820047	0.0323129	0	-0.577357	58.0389	16.0906	45.0123	75.9296	93.5104	42.6846	46.7671	12.4736	3.53932	10.5255	34.1389	66.2929	89.5138	48.3269
58	Zhang Acta Orthop Traumatol Turc 2016	https://doi.org/10.3944/AOTT.2015.15.0113	1	9	30	4	30	0.3	0.133333	21	26	1.06355	0.81093	-0.252619	1.87448	0.776763	6.51743	5.74066	1	chi	updated	0.209236	0.104618	0.210034	0.117152	0	0.411695	24.2268	9.56569	37.1554	70.5065	91.3527	34.7769	37.1554	8.89602	2.61277	7.81528	25.9376	56.0814	83.8343	38.3154	yes
59	Pandey J Shoulder Elbow Surg 2015	https://doi.org/10.1016/j.jse.2016.01.036	1	2	52	10	50	0.0384615	0.2	50	40	1.46774	1.64866	0.180922	3.1164	1.19832	22.5649	21.3666	1		as reported	0.0139982	0.0116099	0.0261508	0.0113627	2	-0.532504	72.9954	25.8266	70.1265	94.5985	99.5956	67.3512	68.8066	18.293	3.81818	14.9825	49.5542	84.7619	98.3082	67.099
60	Beckmann J Bone Joint Surg 2015	https://doi.org/10.2106/JBJS.N.01156	1	22	48	2	48	0.458333	0.0416667	26	46	1.39117	2.3979	1.00673	3.78906	2.73663	44.215	41.4784	1		as reported	2.4833e-06	1.24165e-06	7.52247e-06	2.42847e-06	10	1.07623	99.9108	18.1947	61.319	91.3275	99.1628	58.276	61.319	14.5398	2.93608	12.2288	43.1339	80.0459	97.1543	60.6677
61	Hashemi Arc Trauma Res 2015	https://doi.org/10.5812/atr.30788	1	0	30	7	30	0	0.233333	30	23	#N/A	#N/A	#N/A	#N/A	#N/A	#N/A	#N/A	1		as reported	0.0105425	0.00527127	0.015826	0.00487691	1	-1.00826	73.3383	9.56569	37.1554	70.5065	91.3527	34.7769	37.1554	8.89602	2.61277	7.81528	25.9376	56.0814	83.8343	38.3154
62	Lee Knee Surg Sports Traumatol Arthrosc 2017	https://doi.org/10.1007/s00167-016-4198-7	1	6	24	0	24	0.25	0	18	24	#N/A	#N/A	#N/A	#N/A	#N/A	#N/A	#N/A	1		as reported	0.0219363	0.0109682	0.0290963	0.00882876	1	1.0472	75.3352	9.6685	31.4361	60.2109	83.4174	29.5443	31.4361	7.71337	2.60304	6.76557	21.3753	47.0762	74.9643	31.6124
63	Lu J Clin Anest 2017	https://doi.org/10.1016/j.jclinane.2017.06.004	1	16	76	7	75	0.210526	0.0933333	60	68	0.828934	0.813433	-0.0155005	1.64237	0.984619	5.16739	4.18277	1	chi/fisher	updated	0.0684987	0.036864	0.0755123	0.0450894	0	0.332422	45.1516	38.6262	87.3916	99.3194	99.9911	85.2915	84.9608	25.0716	4.02301	23.384	70.0695	95.7948	99.8657	85.5058
64	Ouyang Eur Rev Med Phar Sci 2016	https://www.ncbi.nlm.nih.gov/pubmed/26875887	1	9	30	4	38	0.3	0.105263	21	34	1.07615	1.04732	-0.0288299	2.12347	0.971582	8.36008	7.3885	0	chi	updated	0.0625284	0.0430796	0.0859528	0.0425917	0	0.498434	49.0908	12.6758	44.8714	77.7935	95.1533	42.2734	52.0486	12.7727	3.57236	11.4583	34.6393	66.4453	91.0198	48.3012
65	Dai Knee Surg Sports Traumatol Arthrosc 2016	https://doi.org/10.1007/s00167-015-3569-9	1	4	62	10	53	0.0645161	0.188679	58	43	1.10005	1.07313	-0.0269194	2.17319	0.97344	8.78623	7.81279	1		as reported	0.0499079	0.0402268	0.0812067	0.0423781	0	-0.385055	49.1179	29.0499	74.0656	96.2017	99.8144	71.409	75.612	20.4688	3.91399	16.8234	54.0322	88.3333	99.0853	71.7011
66	Chierichini Arthroscopy 2015	https://doi.org/10.1016/j.arthro.2015.02.030	1	15	59	5	60	0.254237	0.0833333	44	55	0.946197	1.11542	0.169223	2.06162	1.18438	7.85866	6.67428	1		as reported	0.0148463	0.0114907	0.0245968	0.0126725	2	0.47127	69.7023	25.6603	73.9846	96.632	99.8604	71.1189	77.7114	21.8378	3.85353	16.9233	56.5406	90.4613	99.3807	74.6856
